# Supplementary material for: MnO2-Incorporated Magnetic Nanoparticles with pH-Responsive Drug Release Enhance Hypoxia-Resistant Photodynamic Therapy for Melanoma
Source: Pharmaceutics. 2026 May 9;18(5):586. doi: 10.3390/pharmaceutics18050586 (PMC13210973; doi:10.3390/pharmaceutics18050586)
Supplement: Supplementary file 1 [file pharmaceutics-18-00586-s001.zip]

Archive with 1 entries (1 files):
- pharmaceutics-4301904-supplementary.pdf
